# Supplementary material for: Short-Term Effects of Thinning on the Carbon Sink Function of Secondary Broadleaf Forest Ecosystems
Source: Plants (Basel). 2026 Mar 11;15(6):868. doi: 10.3390/plants15060868 (PMC13029957; doi:10.3390/plants15060868)
Supplement: Supplementary file 1 [file plants-15-00868-s001.zip]

Archive with 1 entries (1 files):
- plants-4139781-supplementary.pdf
